# Supplementary material for: Broadly Applicable Control Approaches Improve Accuracy of ChIP-Seq Data
Source: Int J Mol Sci. 2023 May 25;24(11):9271. doi: 10.3390/ijms24119271 (PMC10252487; doi:10.3390/ijms24119271)
Supplement: Supplementary file 1 [file ijms-24-09271-s001.zip]

Archive with 6 entries (6 files):
- Supplementary figures.pdf
- Table S1.xlsx
- Table S2.xlsx
- Table S3.xlsx
- Table S4.xlsx
- Table S5.xlsx
