# Supplementary material for: Broadly Applicable Control Approaches Improve Accuracy of ChIP-Seq Data
Source: Int J Mol Sci. 2023 May 25;24(11):9271. doi: 10.3390/ijms24119271 (PMC10252487; doi:10.3390/ijms24119271)
Supplement: Supplementary file 1 [file ijms-24-09271-s001.zip › Table S1.xlsx]

## Sheet: Sheet1
Table S1. Results of statistical analysis of data presented in Figure 2. Results of Mann-Whitney tests are shown; ns=not significant (p>0.05). Element loci were tested against all bins and all bins were tested across the same IP.
		*=negative z-value
	Mann Whitney	Hyper-ChIPable	tRNA	origins	CEN	All bins
Asynchronous	Untag	2.34x10-20*	2.05x10-33*	–	–	1.86x10-245
	MOP	1.08x10-21	8.24x10-27	5.33x10-7*	5.12x10-7*
	Untag	ns	1.72x10-30*	–	–	5.56x10-37
	FLOP	6.71x10-10	9.05x10-8	2.73x10-30*	4.49x10-11*
	HA	8.75x10-16*	1.07x10-36*	–	–	1.37x10-21
	HOP	ns	3.98x10-2	2.92x10-58*	2.51x10-2
G1	MOP	–	–	1.67x10-12*	2.39x10-11*	–
	FLOP	–	–	6.10x10-49*	4.16x10-11*	–
	HOP	–	–	1.22x10-65*	5.36x10-12	–
