# Supplementary material for: Broadly Applicable Control Approaches Improve Accuracy of ChIP-Seq Data
Source: Int J Mol Sci. 2023 May 25;24(11):9271. doi: 10.3390/ijms24119271 (PMC10252487; doi:10.3390/ijms24119271)
Supplement: Supplementary file 1 [file ijms-24-09271-s001.zip › Table S2.xlsx]

## Sheet: Sheet1
Table S2. Results of statistical analysis of data presented in Figure 3. Results of Mann-Whitney tests are shown; ns=not significant (p>0.05). Element loci were tested against all bins.
Mann Whitney	Hyper-ChIPable	tRNA	CLB2	Fkh-Activated Origins
Fkh1-MYC	5.51x10-14	9.44x10-8	3.26x10-5	2.04x10-14
Fkh1-MYC(MOP)	3.77x10-16	3.59x10-8	2.18x10-5	2.37x10-6
Fkh1-MYC-UntagRN	2.61x10-31	6.66x10-30	ns	7.29x10-32
Fkh1-MYC MOP-RN	ns	ns	ns	4.38x10-16
Fkh1-FLAG	3.67x10-6	ns	4.08x10-7	2.04x10-14
Fkh1-FLAG(FLOP)	8.78x10-8	3.31x10-5	7.68x10-4	2.37x10-6
Fkh1-FLAG -UntagRN	ns	1.47x10-29	ns	7.29x10-32
Fkh1-FLAG FLOP-RN	ns	ns	ns	4.38x10-16
1side T-test (RIGHT)	Hyper-ChIPable	tRNA	CLB2	Fkh-Activated Origins
Fkh1-MYC	9.57x10-4	ns	ns	6.72x10-9
Fkh1-MYC(MOP)	1.90x10-3	ns	ns	5.04x10-9
Fkh1-MYC-UntagRN	4.96x10-15	2.12x10-6	ns	4.07x10-26
Fkh1-MYC MOP-RN	7.90x10-3	ns	ns	1.50x10-41
Fkh1-FLAG	4.60x10-3	ns	ns	2.80x10-6
Fkh1-FLAG(FLOP)	2.50x10-3	ns	ns	5.32x10-7
Fkh1-FLAG -UntagRN	ns	1.02x10-7	ns	3.13x10-73
Fkh1-FLAG FLOP-RN	ns	ns	ns	9.90x10-26
