# Supplementary material for: Broadly Applicable Control Approaches Improve Accuracy of ChIP-Seq Data
Source: Int J Mol Sci. 2023 May 25;24(11):9271. doi: 10.3390/ijms24119271 (PMC10252487; doi:10.3390/ijms24119271)
Supplement: Supplementary file 1 [file ijms-24-09271-s001.zip › Table S3.xlsx]

## Sheet: Sheet1
Table S3	Sequences of DNA oligonucleotides used in this study.
Internal ID	Name	Sequence	Location/Purpose
1306	Fkh1-up	CAGAAACGGTATAGAGAGAACAGG	Amplify FKH1 with Tag and selection
1307	Fkh1-down	CACAGAGGGTACAGAAGTCATAAAG	Amplify FKH1 with Tag and selection
1793	ADE2-int-R	aatacgactcactatagggcgaattggagctcCTTTACAACGAAGTTACCTCTTCCATCG	primer is internal to gene in reverse orientation; first 32bp are overlap with pbluescript
1794	ADE2-far-up-F	ccctcactaaagggaacaaaagctgggtaccCCTTTTGATGCGGAATTGACTTTTTCTTG	primer is in upstream region just downstream of ARS in forward orientation; first 31bp are overlap to pBluescript
1795	ADE2-up-F-overlap	AACTTTTAATTAAGATACATTTCTTACGTCATGATTGATTATTACAGCTATGC	use with 1793 to amplify ADE2 promoter and partial ORF; 1795 +1796 overlap 30bp; red indicates change to create PacI
1796	ADE2-up-R-overlap	GACGTAAGAAATGTATCTTAATTAAAAGTTGTTAAAGATGTCAGTGTTATGTTGGTG	use with 1794 to amplify upstream ADE2 promoter near ARS; red indicates change to create PacI
1797	TRP1-far-up-F	atacgactcactatagggcgaattggagctcGAATGAACGTATACGCGTATATTTCTACC	primer is upstream near SOK1 forward toward TRP1; first 31 bp are overlap with pBluescript
1798	TRP1-int-R	ccctcactaaagggaacaaaagctgggtaccTGTCCCACCTGCTTCTGAATC	primer is internal to TRP1, reverse orientation; first 31bp are overlap with pBluescript
1799	TRP1-up-R	TGCAAAGTACACtTaATTAaCGATGCTGTTCTATTAAATGCTTCC	use with 1797 to amplify far upstream region of TRP1; 1799+1800 overlap 34bp
1800	TRP1-up-F	AGAACAGCATCGtTAATtAaGTGTACTTTGCAGTTATGACGC	use with 1798 to amplify TRP1 upstream and partial ORF
1801	ADH1-T	CCGTTTCTGACAGAGTAAAATTCTTGAGcggccggtagaggtgtggtcaataagag	use with 1802 to amplify 1.8kb ADH1prom-term construct from pJL4; primer is to ADH1 terminator end near ApaI 60deg 52%; 5' end overlaps downstream lexA-Op down primer
1802	ADH1-P-ADE2targ	CATAACACTGACATCTTTAACAACTTTTAATTAAggcggcccaacttcttttctt	use with 1801 to amplify 1.8kb ADH1prom-term construct from pJL4; primer is to ADH1 promoter end near SacI 60 deg 52%; 5' end overlaps 34bp with pBlueKS-ADE2target at PacI site
1803	lexA-Op-up-ADE2targ	caatcatgacgtaagaaatgtatcttaattaaCATCAACACATAAATCCTTGCTTAGCTC	use with 1804 to amplify ~400bp lexA-Op sequence from pEC15 or p405-lexA-MYC-lexA-Op; primer is upstream of lexA-Op in pEC15; 58deg 39%;5' end overlaps 34bp with pBlueKS-ADE2 target at PacI site
1804	lexA-Op-down	ctcttattgaccacacctctaccggccgCTCAAGAATTTTACTCTGTCAGAAACGG	use with 1803 to amplify ~400bp lexA-Op sequence from pEC15 or p405-lexA-MYC-lexA-Op; primer isdownstream of lexA-Op in pEC15;58deg 39%;5' end overlaps ADH1-T primer
1805	ADH1-P-TRP1targ	TCTGGCGTCATAACTGCAAAGTACACTTAATTAAggcggcccaacttcttttctt	use with 1801 to amplify 1.8kb ADH1prom-term construct from pJL4; primer is to ADH1 promoter end near SacI 60 deg 52%; 5' end overlaps 34bp with pBlueKS-TRP1target at PacI site
1806	lexA-Op-up-TRP1targ	GAAGCATTTAATAGAACAGCATCGTTAATTAACATCAACACATAAATCCTTGCTTAGCTC	use with 1804 to amplify ~400bp lexA-Op sequence from pEC15 or p405-lexA-MYC-lexA-Op; primer is upstream of lexA-Op in pEC15; 58deg 39%;5' end overlaps 34bp with pBlueKS-TRP1target at PacI site
1807	lexA-5'FLAG	GGCGGTTGGGGTTATTCGCAACGGCGACTGGCTGcccgggCTCGGTGGATCTGGCGGTAG	use with 1808 to amplify 3xFLAG from p2L-3FLAG-KanMx; overlaps with XmaI in lexA-epi-lexA-Op plasmids
1808	lexA-3'FLAG	cataagaaattcgcccggaattagcttggCTGCAGcctgcaGTTACTTGTCATCGTCATC	use with 1807 to amplify 3xFLAG from p2L-3FLAG-KanMx; overlaps with PstI in lexA-epi-lexA-Op plasmids
1809	lexA-5'HA	TTGGGGTTATTCGCAACGGCGACTGGCTGcccggggtgagctcgttttacccatacgatg	use with 1810 to amplify 3xHA from HA-tagging vectors; overlaps with XmaI in lexA-epi-lexA-Op plasmids
1810	lexA-3'HA	cataagaaattcgcccggaattagcttggCTGCAGcagggagctcactgagcagc	use with 1809 to amplify 3xHA from HA-tagging vectors; overlaps with PstI in lexA-epi-lexA-Op plasmids
1811	lexA-HA1	GGGTTATTCGCAACGGCGACTGGCTGcccggggtAagctcgttttacccatacgatgttc	use with 1812, 1813, 1814, which all overlap to form 3xHA tag; overlaps with XmaI in lexA-epi-lexA-Op plasmids
1812	lexA-HA2	ggctatccctatgacgtcccggactatgcaggatcctatccatatgacgttccagattac	use with 1811, 1813, 1814, which all overlap to form 3xHA tag;1811+1812 are forward, 1813+1814 are reverse
1813	lexA-HA3	agtccgggacgtcatagggatagcccgcatagtcaggaacatcgtatgggtaaaacgagc	use with 1812, 1811, 1814, which all overlap to form 3xHA tag
1814	lexA-HA4	cgcccggaattagcttggCTGCAGtcactgagcagcgtaatctggaacgtcatatggata	use with 1812, 1813, 1811, which all overlap to form 3xHA tag; overlaps with PstI in lexA-epi-lexA-Op plasmids
1815	lexA-seq1	CATTATGGATGGTGACTTGCTG	upstream of XmaI site
1816	lexA-seq2	GTATCATAGACATAGGTGGTGTG	upstream of PstI site; in Fkh1 sequence
1817	lexA-OP-seq	AGCTGGACCACCTACTG	at PstI, upstream of lexA-OP; in Fkh1 sequebce
1822	lexA-OP-seq2	TGACTCTTAGGTTTTAAAACG	downstream of PstI sitel in ADH1 ter seq
1823	ADE2-int-R2	CAAAGCTTCCGGAATCATTTCC	use with 1828 to test integration of ADE2 construct; reverse primer with respect to ORF just downstream of the ADE2 sequence included in the targeting construct made with primer 1793; 1823+1824 give ~1kb in native ADE2 locus; 1823+1828 gives ~1kb with integration
1824	ADE2-far-up-F2	GCCTAGTTTCATGAAATTTTAAAGCA	use with 1825 to test integration of ADE2 construct; Forward primer with respect to ORF, just upstream of sequence in the ADE2 targeting construct made with primer 1794
1825	ADH1-prom-intR	AAGCTTGGAGTTGATTGTATGC	use with 1824 to test integration of ADE2 construct; Reverse primer near HindIII site at end of ADH1 promoter
1826	TRP1-far-up-F2	GAAGAGGAGTAGGGAATATTACTGG	use with 1828 to test integration of TRP1 construct; just upstream of sequence made with 1797; 1826 +1827 together give ~1.1kb in WT locus
1827	TRP1-int-R2	CAGTCAGAAATCGAGTTCCAATC	use with 1825 to test integration of TRP1 construct; just downstream of sequence made with 1798
1828	lexA-OP-int-R	GTTATATGTACAGTACGTCGACTG	within lexA-OP sequence
1846	lexA-5'MYC#2	GGTTGGGGTTATTCGCAACGGCGACTGGCTGCCCGGGaaCGGTGAACAAAAGCTAATCTC	to amplify MYC13 from pfA6-MYC13 and Gibson clone into pADE2-FLOP (XmaI-PstI), replacing FLAG tag
1847	3'MYC-ADH-TER#2	AAGAAATTCGCCCGGAATTAGCTTGGCTGCAGctaGTGATTGATTAATTTTTGTTCACCG	to amplify MYC13 from pfA6-MYC13 and Gibson clone into pADE2-FLOP (XmaI-PstI), replacing FLAG tag
1848	lexA-5'MYC#3	GGTTGGGGTTATTCGCAACGGCGACTGGCTGCCCGGGttaattaaCGGTG	to amplify MYC13 from pfA6-MYC13 with primer 1847 and Gibson clone into pADE2-FLOP (XmaI-PstI), replacing FLAG tag, more specific than 1846
1849	3'MYC-ADH-TER#3	AAGAAATTCGCCCGGAATTAGCTTGGCTGCAGAAGTggcgcgaattcACT	to amplify MYC13 from pfA6-MYC13 and Gibson clone into pADE2-FLOP (XmaI-PstI), replacing FLAG tag, more specific than 1847
1864	3'MYC13tag-seq	AGAAGTggcgcgaattcACT	use with primer 1815 to test for MYC tag
1865	TRP1-up-EagI	AAGGCCGTTTCTGACAGAGTAAAATTCTTGAGCGGCCGgtgtactttgcagttatgacgc	use with primer 1798 to amplify TRP1 upstream and partial ORF to delete lexA fusion and fuse to lexOp at EagI
1868	ADH1-ter-Eag-EcoRI	GATTATAAAGATGACGATGACAAGTAACTGCAgaattcCGGGCGAATTTCTTATG	to introduce EcoRI site next to PstI in pTRP-FLOP and pADE2-FLOP to insert MYC13 with 3-way ligation
1874	TRP1-LOP-Seq1	GCACGGCAGAGACCAATCAG	In TRP1 sequence of pTRP1-LOP/HOP/MOP/FLOP plasmids to sequence lexA-Op region
1875	ADH1-TER-R-Seq	GAGTCACTTTAAAATTTGTATACAC	in ADH1 TER sequence of pTRP1-LOP/HOP/MOP/FLOP plasmids to check epitope sequence
1889	ADE2-up-EagI #2	TTTCTGACAGAGTAAAATTCTTGAGCGGCCGTTGTTAAAGATGTCAGTGTTATGTTGGTG	use with 1794 to amplify upstream ADE2 homology to deleted lexA fusion and fuse to lexA-Op at EagI
2244	5'TEFpro-PacI	gagcatttaattaaggcgcgccagatc	use with 2245 to amplify TEF promoter from pFA6 vector with PacI-HindIII ends to replace ADH1 promoter in pADE2-FLOP
2245	3'TEFpro-HindIII	gagcataagcttggttgtttatgttcggatgtgatgtg	use with 2244 to amplify TEF promoter from pFA6 vector with PacI-HindIII ends to replace ADH1 promoter in pADE2-FLOP
2249	3'TEFpro-Gibson	ACGCTTTCATTCCGCCCGGAATTAATTCaagcttggttgtttatgttcggatgtgatgtg	Amplify TEF1 promoter with 2250 for Gibson cloning
2250	5'TEFpro-Gibson	CCAACATAACACTGACATCTTTAACAACTTttaattaaggcgcgccagatc	Amplify TEF1 promoter with 2249 for Gibson cloning
2351	lexOP-PacI-up	CAATCATGACGTAAGAAATGTATC	use with 2352 to amplify lexOP(2x) from pADE2-FLOP
2352	lexOP-PacI-int	TACTTAATTAACGTCGACTGCTGTATATAAAAC	use with 2352 to amplify lexOP(2x) from pADE2-FLOP
2353	lexOP-int-Seq-R	CCAGTGGTTATATGTACAGTACTGCTG	use with 74 to test lexOP(2x) cloning into plasmid
2354	lexOp2x-5'ADE2-Gib	ccaacataacactgacatctttaacaacttttaatCATCAACACATAAATCCTTGCTTAG	use with 2356; lower case has homology to 5'ADE2 (short seqment in pADE2-FLOP plasmids); upper case to amplify lexOp(x2)
2355	lexOp2x-ADH1p-Gib	aaaaaaaagaaaagaagttgggccgccttaattaaGTACGTCGACTGCTGTATATAAAAC	use with 2356; lower case has homology to ADH1 promoter;upper case to amplify lexOp(x2)
2356	lexOp2x-TEFp-Gib	aggcaagctaaacagatctggcgcgccttaattaaGTACGTCGACTGCTGTATATAAAAC	use with 2354 or 2355; lower case has homology to TEF promoter;upper case to amplify lexOp(x2)
2386	F MCM4 Tagging	CGAGGGTGTAAGGAGATCAGTTCGCCTGAATAACCGTGTCCGGATCCCCGGGttaattaaC	Use pFA6a-3HA-kanMX6 template
2387	R MCM4 Tagging	TTATTAATTGTTACGCAGGGAATGATTGTAGTAGACAGCATCGATGAATTCGAGCTCGTT	Use pFA6a-3HA-kanMX6 template
2454	FKH1-dbm	GGCGTGGCAGgcCTCCGTGgcGgcTAATCTGgcCgcAAATAAAGCCT	Mutagenesis primer for dbm: N349A, R352A, H353A, S356A, L357A
2513	Fwd_dbm_tail	GCAGgcCTCCGTGgcGgcTAATCTGgcCgcAAATAAAGCCTTCGAGAAGGTGC	Use genomic DNA template (MPy54 for FLAG, MPy108 for MYC)
2514	Rev_dbm_tail	ATTTgcGgcCAGATTAgcCgcCACGGAGgcCTGCCACGCCATTTGAGAAAAC	Use genomic DNA template (MPy54 for FLAG, MPy108 for MYC)
2526	Sir2-FLAG-F	CGTGTATGTCGTTACATCAGATGAACATCCCAAAACCCTCAGGGAACAAAAGCTGGAG	Use pFA6a-3FLAG-kanMX6 template
2527	Sir2-FLAG-R	GATATTAATTTGGCACTTTTAAATTATTAAATTGCCTTCTACCTATAGGGCGAATTGGGT	Use pFA6a-3FLAG-kanMX6 template
2528	pro-TEM1-for	AGCAAAAAAGGTAAACAAGAAAAGGAA	EMSA probe
2529	pro-TEM1-rev	TTCCTTTTCTTGTTTACCTTTTTTGCT	EMSA probe
