# Supplementary material for: Broadly Applicable Control Approaches Improve Accuracy of ChIP-Seq Data
Source: Int J Mol Sci. 2023 May 25;24(11):9271. doi: 10.3390/ijms24119271 (PMC10252487; doi:10.3390/ijms24119271)
Supplement: Supplementary file 1 [file ijms-24-09271-s001.zip › Table S4.xlsx]

## Sheet: Sheet1
Table S4	Genotypes of S. cerevisiae strains used in this study
Name	Genotype (only differences from SSy161 are indicated)	Source	Purpose/Construction
SSy161	MATa ade2-1 ura3-1 his3-11,15 trp1-1 leu2-3,112 can1-100 bar1∆::hisG	Viggiani et al., 2006 [26]	W303 background, parent strain
SSy162	MAT⍺	"	W303 background, parent strain
CVy68	MAT⍺ leu2::BrdU-Inc(LEU2)	"
OAy503	ORC1-3xHA(URA)	Aparicio et al., 1997 [11]
OAy1100	FKH1-3xFLAG(TRP1)	He et al., 2022 [27]
ZOy3	FKH1-9xMYC (TRP1)	Ostrow et al., 2014 [8]
BY4741	his3∆1 leu2∆0 met15∆0 ura3∆0	Euroscarf	Not W303 background; source of WT ADE2 and TRP1 DNA for plasmid constructions
MPy35	ADE2::FLOPv2x2	This Study	pADE2-FLOPv2x2 digested and transformed into SSy161
MPy39	TRP1::HOPv1	"	pTRP1-HOPv1 digested and transformed into SSy161
MPy41	MAT⍺ TRP::HOPv1	"	pTRP1-HOPv1 digested and transformed into SSy162
MPy55	FKH1-3xFLAG(TRP1) ADE2::FLOPv2x2	"	FKH1-3xFLAG TRP1 amplicon (from OAy1146) transformed into MPy35
MPy57	MAT⍺ MCM4-3xHA(KanMX6) TRP1::HOPv1	"	PCR amplicon from pFA6a-3HA-KanMX6 transformed into MPy41
MPy100	MAT⍺ ADE2::MOPv1	"	pADE2-MOPv1 digested and transformed into SSy162
MPy102	MCM4-3xHA(KanMX6) TRP1::HOPv1	"	haploid segregant from mating of MPy39 and MPy57
MPy105	ADE2::MOPv1	"	Haploid segregant from mating of MPy100 and ZOy3
MPy108	FKH1-9xMYC(TRP1) ADE2::MOPv1	"	Haploid segregant from mating of MPy100 and ZOy3
MPy166	FKH1-9xMYC(TRP1)	"	FKH1-9xMYC-TRP1 amplicon (from MPy108) transformed into SSy161
MPy169	fkh1-dbm-9xMYC(TRP1)	"	FKH1-9xMYC-TRP1 amplicon (from MPy108) with overlapping mutagenic primers to incorporate dbm mutations transformed into SSy161
MPy172	fkh1-dbm-3xFLAG(TRP1)	"	FKH1-3xFLAG-TRP1 amplicon (from MPy54) with overlapping mutagenic primers to incorporate dbm mutations transformed into SSy161
MPy184	MCM4-3xHA(KanMX6) TRP1::HOPv1	"	Haploid segregant from mating of MPy102 and OAy1106
MPy187	MAT⍺ fkh1∆::URA3(Ca) TRP1::HOPv1	"	Haploid segregant from mating of MPy102 and OAy1106
MPy199	ORC1-3xHA(URA) TRP1::HOPv1	"	Haploid segregant from mating of MPy187 and OAy503
OAy1106	MAT⍺ leu2::BrdU-Inc(LEU2) fkh1∆::URA3(Ca)	"	FKH1 deletion with URA3 (Candida albicans) marker from pAG61 in CVy68
OAy1146	MAT⍺ leu2::BrdU-Inc(LEU2) FKH1-3xFLAG(TRP1)	"	PCR amplicon from p2L-3FLAG-TRP1 transformed into CVy68
YHy29	SIR2-3xFLAG(TRP1) ADE2::FLOPv2x2	"	Sir2-3xFLAG TRP1 amplicon (from MPy55) transformed into MPy35
