# Supplementary material for: Broadly Applicable Control Approaches Improve Accuracy of ChIP-Seq Data
Source: Int J Mol Sci. 2023 May 25;24(11):9271. doi: 10.3390/ijms24119271 (PMC10252487; doi:10.3390/ijms24119271)
Supplement: Supplementary file 1 [file ijms-24-09271-s001.zip › Table S5.xlsx]

## Sheet: Sheet1
Table S5	Matlab code for analysis.
Description	Matlab script
Import the binned.bed files	NUM_EXPS = 9; % Total number of binned.bed files being processed for j = 1:NUM_EXPS; seqFile = ['/Users/yiweihe/Desktop/all@rDNA/', num2str(j), '.bed'] % Path of the directory where you saved the numbered binned.bed files rawSeqData = importdata(seqFile); % Import the datasets. display('Data imported') seqData = rawSeqData(:,1:4); % Extract the first 4 columns from each binned.bed files. Column 1…
Smooth the data by applying a moving median filter	BINS_TO_SMOOTH = 10; % The window size (number of 50bp bins) of the moving median fileter; 10 = 500bp. for i = 1:16; chromNumber = i; rowsToSmooth = find(seqMetaData(:,1) == chromNumber); minRow = min(rowsToSmooth); maxRow = max(rowsToSmooth); for k = 2:(NUM_EXPS+1) smoothedCounts(minRow:maxRow,k) = medfilt1(seqMetaData(minRow:maxRow,k), BINS_TO_SMOOTH); end end smoothedCounts(:,1) = seqMetaHeade…
Scale normalize the data by the 20%ile background	percent_background = 20 % Set the background signal level (bottom 20%) for each of the replicates; baseline = []; normalized_counts =[]; for n = 1:NUM_EXPS; baseline(1, n) = prctile(smoothedCounts(:, (n+1)), percent_background); normalized_counts(:, (n+1)) = smoothedCounts(:, (n+1)) / baseline(1, n); end normalized_counts(:,1) = seqMetaHeader;
Average the triplicates	NUM_REPS = 3; set1 = normalized_counts(:,2:4); % The control group set1mean = ((set1(:,1)+set1(:,2)+set1(:,3))/NUM_REPS); set2 = normalized_counts(:,5:7); % Experimental group 1 set2mean = ((set2(:,1)+set2(:,2)+set2(:,3))/NUM_REPS); set3 = normalized_counts(:,8:10); % Experimental group 2 set3mean = ((set3(:,1)+set3(:,2)+set3(:,3))/NUM_REPS);
Ratio normalization	Exp1 = set2mean./set1mean; % Exp1/Ctl Exp2 = set3mean./set1mean; % Exp2/Ctl
